# Supplementary material for: Knockdown of PTK7 Reduces the Oncogenic Potential of Breast Cancer Cells by Impeding Receptor Tyrosine Kinase Signaling
Source: Int J Mol Sci. 2023 Jul 29;24(15):12173. doi: 10.3390/ijms241512173 (PMC10418930; doi:10.3390/ijms241512173)
Supplement: Supplementary file 1 [file ijms-24-12173-s001.zip]

Archive with 1 entries (1 files):
- ijms-2492870-supplementary.pdf
